# Supplementary material for: Cell-type specific methylation changes in the newborn child associated to obstetric pain relief
Source: PLoS One. 2024 Sep 19;19(9):e0308644. doi: 10.1371/journal.pone.0308644 (PMC11412656; doi:10.1371/journal.pone.0308644)
Supplement: S1 Table — (XLSX) [file pone.0308644.s002.xlsx]

## Sheet: Bulk
Laughing Gas - Bulk MWAS Results
Chromosome	Location	Partial Correlation	p value	q value	Gene Name
1	7708406	0.497828	9.2941e-07	0.598654	CAMTA1
1	41196682	0.501413	7.53748e-07	0.598654	NFYC
1	91840515	0.498265	9.06101e-07	0.598654	HFM1
1	246372970	0.499121	8.61975e-07	0.598654	SMYD3
2	62382272	0.508231	5.02678e-07	0.598654
3	48366910	0.514143	3.51261e-07	0.598654	SPINK8
3	59893160	0.499508	8.42751e-07	0.598654	FHIT
3	114771786	0.502282	7.16173e-07	0.598654	ZBTB20
3	161059387	0.504109	6.42858e-07	0.598654
4	64488708	-0.512277	3.93614e-07	0.598654
5	122826817	0.503517	6.65804e-07	0.598654
5	154648299	0.528763	1.40529e-07	0.598654
7	54839840	0.535037	9.35917e-08	0.598654
7	54839842	0.528006	1.47512e-07	0.598654
7	54839848	0.53494	9.41857e-08	0.598654
7	117592270	0.513918	3.56129e-07	0.598654
7	153163479	-0.500976	7.73312e-07	0.598654
8	98233371	0.509997	4.51961e-07	0.598654
8	98531862	0.526827	1.59054e-07	0.598654
14	46543475	-0.49759	9.42326e-07	0.598654
16	81943508	0.50257	7.04102e-07	0.598654	PLCG2
17	5310659	0.535733	8.94185e-08	0.598654	NUP88
17	19752400	0.498916	8.72387e-07	0.598654	ULK2
17	42637400	-0.501337	7.57097e-07	0.598654
17	53545320	0.500842	7.79428e-07	0.598654
17	53545352	0.50636	5.6228e-07	0.598654
17	72715384	0.505459	5.93314e-07	0.598654	RAB37
18	54972013	-0.512915	3.78614e-07	0.598654
18	54972031	-0.507943	5.11456e-07	0.598654
18	54972058	-0.503775	6.55703e-07	0.598654
20	17543720	0.521631	2.20903e-07	0.598654	BFSP1

## Sheet: B cells
Laughing Gas - B cells MWAS Results
Chromosome	Location	Partial Correlation	p value	q value	Gene Name
1	38118561	-0.524212	4.31381e-07	0.295109
1	41710394	0.529884	3.06723e-07	0.286016
1	83016791	-0.517319	6.47589e-07	0.327095
1	228808817	0.518504	6.04286e-07	0.325571
1	231580161	0.531519	2.77669e-07	0.286016
2	153421571	0.523838	4.41104e-07	0.295109	FMNL2
2	201122657	0.528842	3.26701e-07	0.291302
3	11853746	0.536601	2.0313e-07	0.259201	TAMM41
3	78085488	-0.524949	4.12826e-07	0.294377
3	94612607	-0.520859	5.2621e-07	0.311166
3	110638454	0.530878	2.88733e-07	0.286016
3	187916326	0.539006	1.74883e-07	0.259201	LPP
5	112213553	0.516182	6.91872e-07	0.342331
5	129282991	-0.510444	9.62578e-07	0.402369	CHSY3
5	175609311	0.546271	1.10466e-07	0.243473
5	175609362	0.541988	1.45019e-07	0.247475
5	175609371	0.533524	2.45613e-07	0.283562
5	177630072	0.551809	7.72568e-08	0.228807
5	177630081	0.536959	1.98675e-07	0.259201
6	85494876	0.519732	5.62299e-07	0.320914
6	147880608	0.567875	2.63703e-08	0.228807	SAMD5
6	147880639	0.527212	3.60452e-07	0.291302	SAMD5
7	99048403	0.511393	9.11798e-07	0.394754	PTCD1
8	2726481	-0.511675	8.972e-07	0.394754
8	36073861	0.526329	3.80098e-07	0.294377
8	36073902	0.517398	6.44599e-07	0.327095
8	47517594	0.522085	4.8946e-07	0.304277	ASNSP1
9	121040215	-0.557261	5.39859e-08	0.228807
9	121040233	-0.554582	6.44326e-08	0.228807
10	19245777	-0.512463	8.57589e-07	0.394754
10	20187312	0.519429	5.72388e-07	0.320914	PLXDC2
10	20187323	0.510025	9.85858e-07	0.405115	PLXDC2
10	46966051	-0.548092	9.82812e-08	0.238279
10	46966108	-0.541127	1.53111e-07	0.247475
10	46966121	-0.514836	7.47992e-07	0.362696
10	47104683	-0.537939	1.86922e-07	0.259201
10	47104702	-0.527448	3.55365e-07	0.291302
10	47104710	-0.525157	4.07722e-07	0.294377
10	47104713	-0.519134	5.82405e-07	0.320914
10	100165479	0.541558	1.49006e-07	0.247475	PYROXD2
10	100165486	0.530471	2.95964e-07	0.286016	PYROXD2
10	100165509	0.511585	9.01857e-07	0.394754	PYROXD2
12	99440299	0.512073	8.76988e-07	0.394754	ANKS1B
14	79611457	-0.558011	5.13632e-08	0.228807	NRXN3
14	79611459	-0.556341	5.73786e-08	0.228807	NRXN3
14	79611491	-0.523488	4.50369e-07	0.295109	NRXN3
14	91555306	0.543763	1.29612e-07	0.247475
15	45245085	0.552738	7.27126e-08	0.228807
15	48632563	0.535059	2.2346e-07	0.270886	DUT
16	20055800	0.550351	8.49366e-08	0.228807	GPR139
16	74755726	-0.525633	3.96285e-07	0.294377	FA2H
16	74755737	-0.511036	9.30573e-07	0.395815	FA2H
16	85947381	-0.517612	6.3661e-07	0.327095	IRF8
18	9864591	0.5325	2.61524e-07	0.286016
18	31295606	-0.521135	5.17719e-07	0.311166	ASXL3
18	45743060	0.511906	8.85419e-07	0.394754	ZBTB7C
20	62002997	0.527778	3.48377e-07	0.291302	CHRNA4
21	21474708	-0.522164	4.87195e-07	0.304277
22	26317159	0.555334	6.13197e-08	0.228807	MYO18B

## Sheet: Grandulocytes
Laughing Gas - Grandulocytes MWAS Results
Chromosome	Location	Partial Correlation	p value	q value	Gene Name
1	95384079	-0.525241	4.05688e-07	0.457681	CNN3
1	95495840	0.513945	7.87469e-07	0.489537	ALG14
1	167991471	0.52415	4.32977e-07	0.457681	DCAF6
2	214858973	-0.538313	1.82624e-07	0.442767	SPAG16
2	217724380	0.517863	6.27365e-07	0.489537
2	217724403	0.524877	4.14609e-07	0.457681
2	220007273	0.511687	8.96575e-07	0.517552	NHEJ1
3	46989289	0.519978	5.5423e-07	0.479897	CCDC12
3	66529614	-0.518227	6.14142e-07	0.489537	LRIG1
3	66529617	-0.515606	7.15394e-07	0.489537	LRIG1
3	162317671	0.592861	4.40167e-09	0.0666558
3	162317679	0.589868	5.4986e-09	0.0666558
3	162317687	0.553352	6.98493e-08	0.423368
3	162317691	0.564553	3.3088e-08	0.267403
4	12477232	0.54678	1.06927e-07	0.442767
4	169046809	0.516874	6.6457e-07	0.489537	ANXA10
5	52961044	0.5227	4.71939e-07	0.457681	NDUFS4
5	53343636	-0.527612	3.51889e-07	0.457681	ARL15
5	53343649	-0.53869	1.78378e-07	0.442767	ARL15
5	115170739	0.54109	1.53463e-07	0.442767	ATG12
5	132558019	0.515469	7.21068e-07	0.489537
5	132558112	0.512209	8.70157e-07	0.517552
6	133266567	0.528169	3.4026e-07	0.457681
7	27044492	0.520739	5.29968e-07	0.479897
7	120885016	0.514807	7.49258e-07	0.489537	CPED1
7	126131405	0.520033	5.52451e-07	0.479897	GRM8
8	78380788	0.526941	3.66375e-07	0.457681
10	5848317	0.535841	2.12924e-07	0.457681	GDI2
10	38800469	0.511779	8.91855e-07	0.517552
10	67285506	-0.523461	4.51092e-07	0.457681
11	36279822	0.544598	1.22911e-07	0.442767
11	120766269	-0.514235	7.74406e-07	0.489537	GRIK4
13	30756798	-0.523227	4.57426e-07	0.457681
14	86172751	-0.530566	2.94263e-07	0.457681
14	86172763	-0.540813	1.5616e-07	0.442767
15	43537451	-0.52585	3.9116e-07	0.457681	TGM5
15	52753986	-0.526554	3.74999e-07	0.457681	MYO5A
15	84228049	0.515315	7.27534e-07	0.489537	SH3GL3
17	38697713	0.510962	9.34559e-07	0.526932
17	70764021	0.514887	7.45803e-07	0.489537	SLC39A11
18	29637390	0.517378	6.45354e-07	0.489537	RNF125
18	49489026	0.527493	3.54409e-07	0.457681
18	76444607	0.530057	3.03518e-07	0.457681

## Sheet: Monocytes
Laughing Gas - Monocytes MWAS Results
Chromosome	Location	Partial Correlation	p value	q value	Gene Name
10	52307562	-0.563601	3.52953e-08	0.453606	SGMS1
19	46034510	0.559286	4.71793e-08	0.453606	OPA3
10	7171877	0.548583	9.52233e-08	0.453606
4	12477232	-0.547517	1.01988e-07	0.453606
1	95384079	0.543361	1.32959e-07	0.453606	CNN3
7	96491268	0.542758	1.38137e-07	0.453606
14	86172763	0.542699	1.3865e-07	0.453606
16	79780158	0.540904	1.55268e-07	0.453606
1	12868585	0.537891	1.8748e-07	0.453606
11	109159482	0.536764	2.01089e-07	0.453606
11	120766269	0.535721	2.14509e-07	0.453606	GRIK4
22	21092496	0.534983	2.24514e-07	0.453606	PI4KA
20	35026003	0.533339	2.48416e-07	0.46329	DLGAP4
5	132558019	-0.529753	3.0916e-07	0.471493
1	96952498	-0.529728	3.09636e-07	0.471493
15	27984082	-0.528832	3.26891e-07	0.471493
16	79780166	0.52829	3.37776e-07	0.471493
22	21092474	0.526737	3.70904e-07	0.471493	PI4KA
10	65867473	0.525421	4.01346e-07	0.471493
16	79780150	0.52524	4.05721e-07	0.471493
4	16209079	0.52513	4.08393e-07	0.471493	TAPT1
1	96952454	-0.523178	4.5876e-07	0.505567
3	144421773	0.521328	5.11871e-07	0.539572
15	40904492	0.517974	6.23284e-07	0.544842	CASC5
5	53343649	0.517501	6.40753e-07	0.544842	ARL15
14	86172751	0.517147	6.54102e-07	0.544842
10	67285506	0.516996	6.59887e-07	0.544842
17	5771740	-0.516687	6.71859e-07	0.544842	WSCD1
15	40904500	0.516624	6.74317e-07	0.544842	CASC5
10	52483940	0.516587	6.75762e-07	0.544842
2	98662628	0.516063	6.96653e-07	0.544842
7	104428566	0.514528	7.6144e-07	0.557769	LHFPL3
7	15724433	-0.513285	8.18012e-07	0.557769	MEOX2
1	213134200	-0.513026	8.30297e-07	0.557769	VASH2
17	5771709	-0.512847	8.38849e-07	0.557769	WSCD1
2	147287618	0.512442	8.58621e-07	0.557769
17	73414639	0.512236	8.68818e-07	0.557769
22	37344126	0.510696	9.48847e-07	0.557769
4	28574819	0.510507	9.5913e-07	0.557769
19	46034553	0.510384	9.6587e-07	0.557769	OPA3
12	97793315	0.510308	9.70055e-07	0.557769
12	8020071	0.50996	9.8947e-07	0.557769	SLC2A14

## Sheet: Natural Killer cells
Laughing Gas - Natural Killer cells MWAS Results
Chromosome	Location	Partial Correlation	p value	q value	Gene Name
1	161654870	0.510562	9.56124e-07	0.531721	RPL31P11
2	58634359	0.522573	4.75528e-07	0.461161
2	88380214	-0.519561	5.67991e-07	0.484613	SMYD1
2	159420912	0.512099	8.75656e-07	0.531721	PKP4
2	208890970	0.517947	6.24271e-07	0.484613
3	71714905	0.52937	3.16423e-07	0.383578
3	93969594	0.552105	7.57784e-08	0.367445
3	135298492	-0.511229	9.2036e-07	0.531721
3	135298504	-0.548315	9.68823e-08	0.380746
3	184938370	0.530338	2.98382e-07	0.380746	EHHADH
4	26531942	0.526515	3.75877e-07	0.396218
4	26531945	0.534269	2.34613e-07	0.380746
4	106256076	0.518254	6.13185e-07	0.484613
5	7793085	0.515059	7.3839e-07	0.531721	ADCY2
5	76785309	0.54174	1.47305e-07	0.380746	WDR41
5	128622294	0.531036	2.85977e-07	0.380746
5	145994988	0.512966	8.33153e-07	0.531721
6	48564355	0.512336	8.63825e-07	0.531721
6	131644880	-0.522848	4.67837e-07	0.461161
7	66443360	0.530461	2.96155e-07	0.380746
7	89620473	0.510031	9.8552e-07	0.531721	STEAP2
7	126914274	0.519823	5.59298e-07	0.484613
8	145069519	0.510003	9.87098e-07	0.531721	PARP10
8	145069534	0.534317	2.33926e-07	0.380746	PARP10
9	115046970	0.527304	3.58462e-07	0.395036	PTBP3
9	135686136	0.561077	4.18465e-08	0.322967	AK8
9	135686140	0.541285	1.51588e-07	0.380746	AK8
9	135686152	0.536577	2.03432e-07	0.380746	AK8
10	80609496	0.532333	2.642e-07	0.380746
11	11914622	0.557458	5.32847e-08	0.322967	USP47
11	125904761	0.591783	4.77016e-09	0.115651	CDON
14	102359031	0.558997	4.8097e-08	0.322967	PPP2R5C
14	102359075	0.531254	2.82191e-07	0.380746	PPP2R5C
16	27758683	-0.518578	6.01685e-07	0.484613	KIAA0556
18	77873172	0.534958	2.24863e-07	0.380746	ADNP2
19	38236197	0.531351	2.80526e-07	0.380746	ZNF573
19	38236208	0.530994	2.867e-07	0.380746	ZNF573
19	46601503	0.527343	3.57631e-07	0.395036
20	12804117	-0.52189	4.95143e-07	0.461714
22	18242312	0.517531	6.3963e-07	0.484613	BID
22	32725558	0.511284	9.17518e-07	0.531721

## Sheet: Cytotoxic T cells
Laughing Gas - Cytotoxic T cells MWAS Results
Chromosome	Location	Partial Correlation	p value	q value	Gene Name
1	64844751	-0.536436	2.05229e-07	0.792281
4	31195881	0.537946	1.86848e-07	0.792281
4	31195924	0.52302	4.63065e-07	0.816071
4	40439824	0.515408	7.23632e-07	0.840026	RBM47
5	138657269	-0.517356	6.46195e-07	0.840026	MATR3
8	143810898	-0.510703	9.48452e-07	0.840026	THEM6
10	98957010	0.512578	8.51924e-07	0.840026	ARHGAP19, SLIT1
11	41113234	-0.53468	2.2875e-07	0.792281	LRRC4C
11	103255101	0.515434	7.22563e-07	0.840026	DYNC2H1
11	103255113	0.528738	3.2877e-07	0.816071	DYNC2H1
12	41226251	0.528365	3.36256e-07	0.816071	CNTN1
12	124049169	-0.51454	7.60923e-07	0.840026
13	26443161	-0.534862	2.26202e-07	0.792281	ATP8A2
13	26443163	-0.523379	4.533e-07	0.816071	ATP8A2
13	80920800	-0.524392	4.2678e-07	0.816071
15	41019957	-0.534938	2.25139e-07	0.792281	RAD51
15	91021372	-0.526849	3.68418e-07	0.816071	IQGAP1
15	91021442	-0.521525	5.05929e-07	0.817739	IQGAP1
17	14838900	-0.51555	7.17703e-07	0.840026
17	42054064	-0.539449	1.70109e-07	0.792281	PYY
18	1469294	0.522726	4.71238e-07	0.816071
18	60500830	-0.511775	8.92093e-07	0.840026	PHLPP1
19	28259149	-0.539551	1.69028e-07	0.792281	LINC00662

## Sheet: T Helper cells
Laughing Gas - T Helper cells MWAS Results
Chromosome	Location	Partial Correlation	p value	q value	Gene Name
1	64844751	0.544473	1.23895e-07	0.63491
2	1285884	0.540715	1.57126e-07	0.63491	SNTG2
2	52574163	0.526598	3.74014e-07	0.752586
2	236922416	0.543941	1.28152e-07	0.63491	AGAP1
2	238001721	-0.510239	9.73863e-07	0.752586	COPS8
3	194252367	0.515041	7.39197e-07	0.752586
4	22558974	-0.519794	5.60276e-07	0.752586
4	22558976	-0.522034	4.90957e-07	0.752586
4	22558993	-0.517531	6.39623e-07	0.752586
4	40439822	-0.527164	3.61498e-07	0.752586	RBM47
4	40439824	-0.532699	2.58348e-07	0.752586	RBM47
5	146792162	-0.513465	8.09576e-07	0.752586	DPYSL3
6	150386262	-0.509966	9.8916e-07	0.752586	ULBP3
7	151835393	-0.554046	6.67423e-08	0.63491	KMT2C
9	140323613	-0.510575	9.55426e-07	0.752586	NOXA1
12	18356778	0.518366	6.09182e-07	0.752586	RERGL
12	18356788	0.543657	1.30489e-07	0.63491	RERGL
12	41226251	-0.521765	4.98812e-07	0.752586	CNTN1
12	124049169	0.527268	3.59236e-07	0.752586
12	124049200	0.514923	7.44236e-07	0.752586
13	28287695	0.517535	6.39472e-07	0.752586
13	110353589	-0.514872	7.46461e-07	0.752586
14	21594271	0.543153	1.34727e-07	0.63491
14	74885988	-0.515329	7.26956e-07	0.752586	SYNDIG1L
15	91021372	0.512809	8.40714e-07	0.752586	IQGAP1
15	91021442	0.532153	2.67124e-07	0.752586	IQGAP1
19	54925866	-0.526127	3.84729e-07	0.752586
22	28317503	-0.510574	9.55449e-07	0.752586	TTC28
