# Supplementary material for: Cell-type specific methylation changes in the newborn child associated to obstetric pain relief
Source: PLoS One. 2024 Sep 19;19(9):e0308644. doi: 10.1371/journal.pone.0308644 (PMC11412656; doi:10.1371/journal.pone.0308644)
Supplement: S2 Table — (XLSX) [file pone.0308644.s003.xlsx]

## Sheet: Bulk
Pudendal Block - Bulk MWAS Results
Chromosome	Location	Partial Correlation	p value	q value	Gene Name
2	202864918	0.473877	6.36097e-07	0.759986
3	160258087	0.482092	3.80214e-07	0.747175	KPNA4
3	191231598	-0.485124	3.13345e-07	0.747175
3	191231635	-0.484088	3.34825e-07	0.747175
3	191231676	-0.479504	4.47772e-07	0.748432
4	56073681	0.469269	8.44076e-07	0.759986
4	162569326	-0.478971	4.6305e-07	0.748432	FSTL5
5	57058276	-0.468258	8.97598e-07	0.759986
5	72201159	0.48171	3.89533e-07	0.747175	TNPO1
5	169710215	0.506358	7.66729e-08	0.634596	LCP2
5	169710277	0.477035	5.22747e-07	0.759986	LCP2
6	24745508	-0.467626	9.32717e-07	0.759986
6	151436662	-0.468492	8.84923e-07	0.759986
7	24962564	0.472437	6.9519e-07	0.759986	OSBPL3
7	83366801	0.50601	7.8524e-08	0.634596
7	83366812	0.500615	1.13263e-07	0.686506
8	24272524	0.469835	8.15418e-07	0.759986
9	73271953	0.483132	3.55882e-07	0.747175	TRPM3
12	26854355	0.47622	5.50022e-07	0.759986	ITPR2
12	121205057	0.484933	3.17206e-07	0.747175	SPPL3
12	128670077	-0.488259	2.56072e-07	0.747175
14	35288278	0.466702	9.86374e-07	0.759986	BAZ1A
15	41538248	0.481266	4.00636e-07	0.747175	CHP1
15	41538257	0.509401	6.21675e-08	0.634596	CHP1
16	2107228	0.487895	2.62159e-07	0.747175	TSC2
18	75430171	-0.467585	9.35047e-07	0.759986

## Sheet: B cells
Pudendal Block - B cells MWAS Results
Chromosome	Location	Partial Correlation	p value	q value	Gene Name
1	6337837	0.499024	2.64332e-07	0.155817	ACOT7
1	70852339	-0.506219	1.66322e-07	0.150387
1	170725992	-0.519306	6.96471e-08	0.112071
1	170726097	-0.49413	3.60065e-07	0.16166
1	187737717	-0.502437	2.12455e-07	0.151497
1	195613698	-0.483676	6.85902e-07	0.207868
1	196258057	-0.52144	6.02175e-08	0.112071	KCNT2
1	215288677	0.496186	3.164e-07	0.155817	KCNK2
2	23774998	0.499468	2.56953e-07	0.155817	KLHL29
2	41986137	-0.495626	3.27769e-07	0.155817
2	77508696	-0.478162	9.55353e-07	0.229243	LRRTM4
2	88924659	0.482323	7.44371e-07	0.209849	EIF2AK3
2	97717521	0.49275	3.92525e-07	0.166959
2	105622118	-0.504741	1.83078e-07	0.150387
2	114065633	0.48996	4.66811e-07	0.188628
2	164791540	0.485998	5.95514e-07	0.207868
2	179175410	-0.493329	3.78595e-07	0.163909	OSBPL6
2	206541287	0.497465	2.91841e-07	0.155817
2	237054598	-0.484101	6.68432e-07	0.207868
3	53280596	0.488253	5.18639e-07	0.202138	TKT
4	1823110	-0.535505	2.2508e-08	0.10914	LETM1
4	4967801	-0.518381	7.41557e-08	0.112071
4	70382545	0.480487	8.3137e-07	0.221498	UGT2B4
4	70382572	0.496611	3.08023e-07	0.155817	UGT2B4
4	70382579	0.512918	1.07005e-07	0.123538	UGT2B4
5	62946228	-0.490654	4.47182e-07	0.183759
5	133411871	-0.489467	4.81242e-07	0.191272
5	133411921	-0.495285	3.34875e-07	0.156134
5	136180362	-0.540342	1.58792e-08	0.10914
5	149444591	-0.483806	6.8052e-07	0.207868	CSF1R
5	165325349	-0.50955	1.33721e-07	0.143756
5	165325370	-0.493529	3.73872e-07	0.163909
5	165325395	-0.529013	3.56463e-08	0.112071
5	165325407	-0.526504	4.24689e-08	0.112071
5	178239511	0.527413	3.98653e-08	0.112071	AACSP1
5	178239524	0.536527	2.09189e-08	0.10914	AACSP1
5	178239536	0.518581	7.3157e-08	0.112071	AACSP1
6	150392672	-0.495735	3.25528e-07	0.155817
7	67680576	0.506004	1.68658e-07	0.150387
7	72515965	-0.500444	2.41433e-07	0.155817
7	72515971	-0.500703	2.37473e-07	0.155817
7	72515973	-0.479794	8.66622e-07	0.225188
7	72516011	-0.486905	5.63368e-07	0.20695
7	72973284	-0.484936	6.35332e-07	0.207868
7	123927450	-0.504431	1.86795e-07	0.150387
7	123927490	-0.514108	9.88414e-08	0.122389
8	74792513	0.506642	1.61794e-07	0.150387
8	83281821	-0.478461	9.38519e-07	0.229243
8	107458585	-0.481771	7.69604e-07	0.214469	OXR1
8	109077612	0.483028	7.13349e-07	0.209849	RSPO2
8	130543169	-0.487165	5.54459e-07	0.20695	CCDC26
9	3391271	-0.507211	1.55892e-07	0.150387	RFX3
9	20776990	-0.524482	4.88571e-08	0.112071	FOCAD
9	20777032	-0.522361	5.65379e-08	0.112071	FOCAD
9	20777067	-0.539417	1.69809e-08	0.10914	FOCAD
9	34320548	-0.48265	7.29834e-07	0.209849	KIF24
9	34320556	-0.504434	1.86765e-07	0.150387	KIF24
9	44041724	0.495658	3.27109e-07	0.155817
9	44041764	0.485305	6.21241e-07	0.207868
9	79561087	0.484086	6.69036e-07	0.207868
9	79561091	0.485349	6.19571e-07	0.207868
9	106412759	-0.487112	5.56272e-07	0.20695
9	133806803	0.48254	7.34698e-07	0.209849	FIBCD1
10	31332284	-0.492129	4.08011e-07	0.170553
10	31332289	-0.502463	2.121e-07	0.151497
10	46897306	-0.477803	9.76014e-07	0.229243
10	100156316	-0.485188	6.25663e-07	0.207868	PYROXD2
10	116584566	0.48442	6.55592e-07	0.207868	FAM160B1
10	123035932	-0.517513	7.86391e-08	0.112071
11	16181514	0.516676	8.32053e-08	0.112071	SOX6
11	19315874	0.537231	1.98865e-08	0.10914
11	21643023	-0.488047	5.25258e-07	0.202138
11	30169163	0.49563	3.27692e-07	0.155817
11	77401067	0.497084	2.98958e-07	0.155817	RSF1
12	10065720	0.522318	5.67046e-08	0.112071	CLEC2A
12	57508940	0.509252	1.36375e-07	0.143756	STAT6
12	119643627	-0.483952	6.74511e-07	0.207868	HSPB8
12	132298993	0.503492	1.98492e-07	0.150387
13	78676995	-0.47967	8.73084e-07	0.225188	RNF219
13	86694414	0.495996	3.20215e-07	0.155817
13	106024750	-0.48506	6.30577e-07	0.207868
15	60340428	0.480751	8.183e-07	0.221498	FOXB1
15	63421161	0.498318	2.76462e-07	0.155817	LACTB
15	96588389	-0.480577	8.26865e-07	0.221498
15	96588397	-0.481437	7.85225e-07	0.216335
16	9767317	-0.527052	4.08817e-08	0.112071
16	79263370	-0.494434	3.53273e-07	0.161604
16	79263378	-0.503932	1.92933e-07	0.150387
16	79263380	-0.484377	6.57306e-07	0.207868
16	82656995	0.478911	9.13642e-07	0.229243
17	736518	-0.499024	2.6433e-07	0.155817	NXN
17	736550	-0.484901	6.36699e-07	0.207868	NXN
17	736575	-0.478169	9.54975e-07	0.229243	NXN
17	736590	-0.479865	8.62949e-07	0.225188	NXN
17	736601	-0.500566	2.39552e-07	0.155817	NXN
17	78115176	0.51379	1.00962e-07	0.122389	EIF4A3
18	7308953	-0.483208	7.05628e-07	0.209849
19	477546	-0.477593	9.88254e-07	0.229243
19	16295969	-0.482477	7.37504e-07	0.209849
19	41246658	-0.497926	2.83432e-07	0.155817	ITPKC
20	18396990	0.478716	9.24324e-07	0.229243	DZANK1

## Sheet: Grandulocytes
Pudendal Block - Grandulocytes MWAS Results
Chromosome	Location	Partial Correlation	p value	q value	Gene Name
1	23179714	-0.50815	1.46601e-07	0.296191	EPHB2
1	23179718	-0.509646	1.32887e-07	0.296191	EPHB2
1	36057169	0.489802	4.71404e-07	0.457161	TFAP2E
1	36057177	0.480701	8.20775e-07	0.497485	TFAP2E
1	78940983	0.483979	6.73385e-07	0.491208	PTGFR
1	78941012	0.47863	9.29097e-07	0.502504	PTGFR
1	212217939	0.488442	5.12649e-07	0.463291	DTL
2	175180612	-0.496109	3.17947e-07	0.405712
2	175180622	-0.492777	3.91867e-07	0.452414
2	175920067	-0.482149	7.52241e-07	0.492687
2	175920072	-0.483424	6.96442e-07	0.491208
2	221570005	-0.490931	4.39549e-07	0.457161
2	223333925	-0.536733	2.06106e-08	0.166566	SGPP2
2	223333933	-0.522838	5.47148e-08	0.22109	SGPP2
2	223333941	-0.501119	2.3122e-07	0.358171	SGPP2
3	68381259	-0.483126	7.09115e-07	0.491208	FAM19A1
3	134834783	-0.499827	2.51144e-07	0.358171	EPHB1
3	134834795	-0.496239	3.15355e-07	0.405712	EPHB1
3	134834823	-0.488023	5.26018e-07	0.463291	EPHB1
4	38078091	0.482002	7.58952e-07	0.492687	TBC1D1
4	38078097	0.481714	7.72216e-07	0.492687	TBC1D1
4	40922920	-0.477804	9.75947e-07	0.502504	APBB2
4	114487650	-0.51308	1.05854e-07	0.296191	CAMK2D
4	114487668	-0.510694	1.24011e-07	0.296191	CAMK2D
4	114685185	-0.490287	4.57449e-07	0.457161
4	114685189	-0.509441	1.34691e-07	0.296191
4	114685229	-0.528086	3.8037e-08	0.187474
4	114685234	-0.499982	2.48661e-07	0.358171
5	146292349	-0.493879	3.65774e-07	0.443403	PPP2R2B
5	146292359	-0.478502	9.36224e-07	0.502504	PPP2R2B
6	37778840	0.47937	8.8889e-07	0.502504
7	29228691	0.484346	6.58542e-07	0.491208	CPVL
7	87681639	-0.490382	4.54787e-07	0.457161	ADAM22
8	63875731	0.542751	1.33185e-08	0.161452	NKAIN3
9	36929362	0.477456	9.96386e-07	0.502504	PAX5
11	2454544	-0.477448	9.96864e-07	0.502504
11	5166625	-0.500917	2.34238e-07	0.358171
11	113144270	0.487746	5.35052e-07	0.463291	NCAM1
14	77467972	-0.478299	9.47602e-07	0.502504
15	97958848	-0.477481	9.9491e-07	0.502504
16	83772425	0.501193	2.30129e-07	0.358171	CDH13
16	83772442	0.546788	9.88838e-09	0.161452	CDH13
16	83772451	0.513605	1.02217e-07	0.296191	CDH13
17	53238179	-0.481185	7.9722e-07	0.495598	STXBP4
19	1546158	-0.484646	6.46671e-07	0.491208
19	6438814	-0.485957	5.96994e-07	0.491208	SLC25A23
19	21654241	-0.485118	6.28351e-07	0.491208
21	40574667	-0.527852	3.86629e-08	0.187474	BRWD1

## Sheet: Monocytes
Pudendal Block - Monocytes MWAS Results
Chromosome	Location	Partial Correlation	p value	q value	Gene Name
1	17873380	-0.480726	8.19528e-07	0.396732	ARHGEF10L
1	78940983	-0.479754	8.68736e-07	0.396732	PTGFR
1	78941012	-0.47876	9.21881e-07	0.396732	PTGFR
1	154254126	-0.478104	9.58699e-07	0.396732
2	196704848	0.500903	2.34448e-07	0.238312	DNAH7
2	196704903	0.481993	7.59342e-07	0.396732	DNAH7
2	217122714	0.506239	1.66101e-07	0.211951
2	217122716	0.489984	4.66102e-07	0.342439
2	223333925	0.549779	7.91055e-09	0.0734113	SGPP2
2	223333933	0.540997	1.51397e-08	0.0734113	SGPP2
2	223333941	0.521414	6.03236e-08	0.180653	SGPP2
4	16758481	0.489476	4.8097e-07	0.342969	LDB2
4	111076704	0.47751	9.93195e-07	0.396732	ELOVL6
4	111076779	0.508815	1.40343e-07	0.211951	ELOVL6
4	111076810	0.482883	7.19633e-07	0.396732	ELOVL6
4	114487650	0.514535	9.60635e-08	0.194086	CAMK2D
4	114487668	0.50965	1.32849e-07	0.211951	CAMK2D
4	114685185	0.523108	5.37089e-08	0.180653
4	114685189	0.541442	1.4656e-08	0.0734113
4	114685201	0.507217	1.55839e-07	0.211951
4	114685229	0.55151	6.94482e-09	0.0734113
4	114685234	0.527744	3.89567e-08	0.157415
5	135386515	-0.481327	7.90427e-07	0.396732	TGFBI
5	137881398	0.500806	2.35907e-07	0.238312
5	137881409	0.483857	6.78415e-07	0.396732
5	137881440	0.490912	4.40083e-07	0.342439
5	171971266	-0.518399	7.40657e-08	0.180653
6	12778278	0.490342	4.55914e-07	0.342439	PHACTR1
6	121853926	0.480512	8.30136e-07	0.396732
7	29228605	-0.485499	6.13917e-07	0.396732	CPVL
7	29228691	-0.496336	3.13421e-07	0.281457	CPVL
7	29228711	-0.484614	6.47923e-07	0.396732	CPVL
7	29228723	-0.496335	3.13444e-07	0.281457	CPVL
7	96926498	0.501765	2.21833e-07	0.238312
9	6835353	0.478781	9.20736e-07	0.396732	KDM4C
9	127230383	0.517407	7.92026e-08	0.180653	GPR144
9	127230427	0.516899	8.19637e-08	0.180653	GPR144
10	14657776	0.478427	9.40384e-07	0.396732	FAM107B
10	97211210	0.49738	2.93403e-07	0.281457	SORBS1
11	5166611	0.478479	9.37474e-07	0.396732
11	5166625	0.54106	1.50702e-08	0.0734113
11	5166627	0.506508	1.63218e-07	0.211951
11	16794447	0.484753	6.42445e-07	0.396732
11	25991764	0.480986	8.06828e-07	0.396732
11	96525788	0.494437	3.53197e-07	0.297724
12	93278153	0.482232	7.48484e-07	0.396732	EEA1
12	97233721	0.481931	7.62191e-07	0.396732
13	19789804	0.502194	2.15805e-07	0.238312	PSPC1P1
15	27332323	0.491318	4.29128e-07	0.342439	GABRG3
15	75914355	0.506874	1.59363e-07	0.211951	SNUPN
15	75914417	0.494306	3.56119e-07	0.297724	SNUPN
15	80649403	0.477671	9.83684e-07	0.396732
15	97958848	0.482999	7.14593e-07	0.396732
16	83772442	-0.503414	1.99491e-07	0.238312	CDH13
20	13732104	0.507798	1.50022e-07	0.211951	ESF1
20	18479397	-0.486252	5.86345e-07	0.396732

## Sheet: Natural Killer cells
Pudendal Block - Natural Killer cells MWAS Results
Chromosome	Location	Partial Correlation	p value	q value	Gene Name
2	20462206	0.531441	3.00486e-08	0.384026	PUM2
2	38865816	-0.477936	9.68287e-07	0.917913
2	45314338	-0.484997	6.32994e-07	0.791903
3	1267698	-0.478011	9.63992e-07	0.917913	CNTN6
5	94080504	-0.499801	2.5155e-07	0.609876	MCTP1
5	94080506	-0.497805	2.85618e-07	0.629519	MCTP1
5	167260689	0.509331	1.35664e-07	0.51673	TENM2
6	69291589	0.487971	5.2772e-07	0.791903
7	148071768	-0.505968	1.69053e-07	0.51673	CNTNAP2
9	2091612	0.517746	7.74075e-08	0.384026	SMARCA2
9	2091637	0.526986	4.10695e-08	0.384026	SMARCA2
9	138453855	0.484479	6.53259e-07	0.791903	PAEP
9	138453863	0.492659	3.94752e-07	0.736203	PAEP
10	114871411	-0.496185	3.16431e-07	0.639313	TCF7L2
11	73515550	-0.517408	7.9198e-08	0.384026	MRPL48
11	73515561	-0.518637	7.28807e-08	0.384026	MRPL48
16	50264128	-0.47952	8.80955e-07	0.917913	PAPD5
19	32425435	-0.485562	6.11585e-07	0.791903	CTC-360P9.5
19	40810149	0.485381	6.18341e-07	0.791903
20	58274740	-0.501753	2.22014e-07	0.598073	PHACTR3
20	58274744	-0.505837	1.70505e-07	0.51673	PHACTR3
20	58274746	-0.48458	6.49257e-07	0.791903	PHACTR3
20	58274814	-0.484937	6.35308e-07	0.791903	PHACTR3

## Sheet: Cytotoxic T cells
Pudendal Block - Cytotoxic T cells MWAS Results
Chromosome	Location	Partial Correlation	p value	q value	Gene Name
6	74453685	-0.490731	4.45034e-07	0.861067	CD109
7	100147229	-0.483281	7.02515e-07	0.861067	AGFG2
7	100824650	0.498913	2.66207e-07	0.861067
7	100824658	0.489486	4.80687e-07	0.861067
8	17289784	-0.505589	1.73275e-07	0.861067
8	17289810	-0.49918	2.61719e-07	0.861067
9	11087464	-0.489745	4.73043e-07	0.861067
9	117305617	-0.483645	6.87167e-07	0.861067
10	81775661	-0.516813	8.24407e-08	0.861067
10	81775716	-0.48908	4.92887e-07	0.861067
12	55844693	-0.478499	9.36354e-07	0.861067
12	62115307	0.484031	6.71285e-07	0.861067	FAM19A2
16	55145310	-0.486574	5.74907e-07	0.861067
19	20456334	0.477747	9.79281e-07	0.861067	ZNF826P
20	1929115	-0.482478	7.37462e-07	0.861067

## Sheet: T Helper cells
Pudendal Block - T Helper cells MWAS Results
Chromosome	Location	Partial Correlation	p value	q value	Gene Name
3	457621	0.488851	4.99898e-07	0.991824
5	164891245	0.478018	9.63615e-07	0.991824
6	74453685	0.5284	3.7211e-08	0.902168	CD109
6	74453702	0.510387	1.26545e-07	0.991824	CD109
6	158237797	0.491503	4.2421e-07	0.991824
6	158237850	0.478344	9.45069e-07	0.991824
7	25123923	-0.48021	8.45285e-07	0.991824
9	76769524	0.488537	5.09647e-07	0.991824
9	107389508	0.490811	4.42842e-07	0.991824
9	107389529	0.480266	8.42485e-07	0.991824
9	107389576	0.487208	5.52997e-07	0.991824
9	107389578	0.482535	7.349e-07	0.991824
9	118376427	0.481001	8.06096e-07	0.991824
10	81775661	0.51086	1.22657e-07	0.991824
12	106328768	0.481147	7.99044e-07	0.991824
13	24854309	0.481183	7.97325e-07	0.991824
14	50479333	0.488404	5.13856e-07	0.991824
17	48746518	0.500887	2.3469e-07	0.991824	ABCC3
17	48746537	0.480032	8.54377e-07	0.991824	ABCC3
